# Supplementary material for: Network pharmacology and in vivo experiment-based strategy to investigate mechanisms of JingFangFuZiLiZhong formula for ulcerative colitis
Source: Ann Med. 2022 Nov 16;54(1):3219–33. doi: 10.1080/07853890.2022.2095665 (PMC9673803; doi:10.1080/07853890.2022.2095665)
Supplement: Supplemental Material [file IANN_A_2095665_SM8194.xlsx]

## Sheet: Supplement Table.4
Supplement Table.4 GO and KEGG pathway enrichment analysis
Item	Sort	Enrichment Number
GO-CC	Vesicle	GO:0097708, GO:0031410, GO:0099503, GO:0005768, GO:0031983, GO:0060205, GO:0030141, GO:0034774, GO:0000323
	Plasma membrane	GO:0031226, GO:0005887, GO:0098552, GO:0009897
	Cytoplasm	GO:0048471
	Extracellular matrix	GO:0031012
GO-BP	Organ development	GO:0048513
	Signal transduction	GO:0009966, GO:0035556, GO:0007166, GO:0010647
	Phosphorylation	GO:0016310, GO:0006468
	Gene expression	GO:0010628
	Metabolic process	GO:0010604, GO:0031325, GO:0051173, GO:0051246, GO:0032268, GO:0051247, GO:0032270
GO-MF	Binding function	GO:0042802, GO:0005102
	Catalytic activity	GO:0043085
	Transferase activity	GO:0016772, GO:0016773, GO:0051338, GO:0051347
	Kinase activity	GO:0016301, GO:0043549, GO:0033674, GO:0004672, GO:0045859, GO:0004674
	Hydrolase activity	GO:0051336
	Peptidase activity	GO:0008233
KEGG	Cancer	KEGG:05200, KEGG:05205
	Infection	KEGG:05163,KEGG:05167, KEGG:05165,
	Hepatitis	KEGG:05161,KEGG:05160
	PI3K-Akt signaling pathway	KEGG:04151
	MAPK signaling pathway	KEGG:04010
	Chemokine signaling pathway	KEGG:04062
	Cytokine-cytokine receptor interaction	KEGG:04060
	AGE-RAGE signaling pathway in diabetic complications	KEGG:04933
