# Supplementary material for: Network pharmacology and in vivo experiment-based strategy to investigate mechanisms of JingFangFuZiLiZhong formula for ulcerative colitis
Source: Ann Med. 2022 Nov 16;54(1):3219–33. doi: 10.1080/07853890.2022.2095665 (PMC9673803; doi:10.1080/07853890.2022.2095665)
Supplement: Supplemental Material [file IANN_A_2095665_SM8193.xlsx]

## Sheet: Supplement Table.3 
Supplement Table.3 Targets in JJFZLZ and UC
JFFZLZ Targets	UC Taregets	OGEs
CYP2C19	ABCA1	CYP2C19
CYP2C9	ABCA4	PPARG
PPARG	ACADM	PTPN2
PTPN1	ACADS	MMP9
PTPN2	ACADVL	MAPK14
MMP9	ACOX1	ATXN2
CASP3	ACTA1	BRCA1
MAPK14	ACVR1	POLH
ATXN2	ACVR2B	WRN
ATAD5	AGA	HMOX1
BRCA1	AGL	NOS2
MAPK10	JAG1	NFE2L2
POLH	NR0B1	TP53
POLI	AKT1	GBA
FEN1	AKT2	STAT1
GMNN	ABCD1	STAT3
IDH1	ALPL	BLM
L3MBTL1	ANK1	MAOA
STK33	APC	CASP8
WRN	AIRE	NFKBIA
NOS3	APOB	HPGD
HMOX1	APP	SMN1
NOS2	APRT	GLA
NOS1	FAS	ALOX5
POR	AQP2	CA2
MTRR	AR	PTGS2
TYW1	ABCC6	EGFR
NDOR1	ARG1	ESR1
SLC5A2	ARSA	GAA
NFE2L2	ARSB	MMP1
RXRA	ASAH1	MMP13
CYP1A1	ASL	MMP2
NPY	ASPA	TYR
BCL2	ASS1	XDH
TP53	SERPINC1	HYAL1
GBA	ATM	MAP2K1
MCL1	ATP1A3	MAP2K2
STAT1	ATP2A2	NFKB1
STAT3	ATP7A	PMP22
FYN	ATP7B	LMNA
LCK	ATRX	PTPN11
KDR	KIF1A	THRB
RECQL	AVP	TDP1
BLM	AVPR2	HIF1A
MAOA	BARD1	TSHR
NFKB2	BBS1	NPC1
MAOB	BBS2	ATM
CASP9	BBS4	TGFBR2
CASP8	BLM	ALPL
MDM2	BMPR1A	FLT3
DCXR	FOXL2	CHUK
NFKBIA	BRCA1	AKT1
ME3	BRAF	IL10
SLC22A8	BRCA2	APP
CYP3A4	BTD	ERBB2
HPGD	BTK	IFNG
MAPT	BUB1B	XIAP
PIN1	CA2	CD40LG
SMN1	CA8	MET
POLB	CACNA1A	EGF
HTR3A	CACNA1C	RAF1
SUV39H1	CACNA1F	SOD1
AKR1B1	CAPN3	CAV1
GLA	CASP8	MYC
ALOX5	CASQ2	F3
CA2	CASR	GJA1
CA1	CAV3	CXCL8
PTGS2	RUNX2	TGFB1
EGFR	SERPINA6	NR1I2
ESR1	SERPINH1	COL1A1
HSP90AA1	CBS	PTEN
HSP90AB1	KRIT1	IL1A
HCAR2	CD36	MPO
PLA2G7	CEBPA	COL3A1
GAA	CFTR	CXCL2
MMP1	CHAT	CLDN4
MMP13	CHKB	CRP
MMP2	CHM	CXCL10
TYR	LYST	SPP1
XDH	CHRNB2	RUNX2
GPT	CHRNE	IRF1
ALDH1A1	CHUK	GSTM1
AKR1B10	CLCN1	AR
AKR1C1	CLCN5	GNAS
AKR1C2	CLCN7	ABCB1
AKR1C3	TPP1	KCNA1
AKR1C4	CLN3	VEGFA
BAZ2B	CLN5	SMAD3
CA4	ABCC2	CASP1
CA5A	CNGA3	CLCN5
CA5B	CNTN1	CLCN7
CA6	COL1A1	CLCN1
CA14	COL1A2	KIF1A
CA12	COL2A1	EFEMP1
CA9	COL3A1	ICAM1
POLK	COL4A1	SNCA
OGG1	COL4A5	KCNH2
DUSP3	COL6A1	SCN5A
EGLN1	COL6A3	CCR1
HSD17B10	COL7A1	EDNRB
GLS	COL10A1	CCR3
PRDM9	COL11A1	RHO
HYAL1	COL11A2	AVPR2
KDM4A	COMP	KISS1R
KDM4E	COX6A1	MC4R
MAP2K1	COX10	OPN1LW
MAP2K2	CP	GNRHR
NFKB1	CPOX	PTGER4
PMP22	CPT1A	HRH2
LMNA	CREBBP	CCKBR
PTPN11	CRX	CCR5
PTPN7	CRYAA	CXCR4
THRB	CRYAB	EDNRA
TDP1	CRYGD	CCR9
ACHE	CRYGS	RELA
BCHE	CSTB	CTSG
HIF1A	NKX2-5	CXCR2
OPRK1	CTH	ELANE
OPRD1	CTNS	TACR3
OPRM1	CTNNB1	SLC6A4
PPARA	CTSD	PTPRC
PPARD	CYBB	SERPINC1
TSHR	DAG1	LPL
APOA1	DBT	TLR2
ABCG2	DCN	PLA2G2A
CBX1	ACE	JUN
CYP1A2	DDB2	TNF
CYP1B1	DDC	ABCA1
HSD17B1	DES	FOS
HSD17B2	COCH	POMC
NR1H3	DHCR7	PKLR
NPC1	DKC1	IL6
RAB9A	DMD	FN1
AMY1A	DNAH5	GRM6
ATM	DNASE1	CXCL5
TGFBR2	DYNC1H1	VIP
HPSE	DNM2	S1PR1
CACNA1B	DNMT3B	PYY
CAMKK1	SLC26A3	CXCR3
CAMKK2	DSP	CCL20
CTDSP1	SLC26A2	S1PR2
ALPL	TOR1A	CXCL1
HTR1A	EDN3	AVP
FLT3	EDNRA	CCR6
ALPG	EDNRB	SCT
ALPI	EFNB1	SST
MBNL1	EGR2	CXCL12
RORC	EPHA2	CXCR1
CHUK	ENG	CALCA
BCL2L1	CLN8	GCG
PRSS1	ERCC2	IL13
NCOA2	ERCC3	AURKA
NCOA1	ERCC4	RET
AKT1	ERCC5	GHRL
IL10	ERCC6	PNP
RB1	ESR1	FGF7
TOP1	EVC	MAP3K7
APP	EXT1	TIMP1
PCNA	F8	DDC
ERBB2	F9	LTF
CASP7	F11	TF
CCNB1	F12	IL12B
IFNG	F13A1	CD79A
TOP2A	FANCA	IL12A
XIAP	FANCC	CFTR
SLC2A4	FANCD2	HLA-A
INSR	FAH	ACTA1
CD40LG	FBN1	HLA-B
PTGES	FBN2	HLA-C
NUF2	EFEMP1	SCNN1B
ADCY2	FCGR2B	TLR4
MET	FKTN	FASLG
EGF	FGF9	CD14
ELK1	FGF10	FGFR3
RAF1	FGF14	PDGFRB
SOD1	FGFR1	CHAT
PRKCA	FGFR3	CHKB
HSPA5	FGFR2	RTEL1
CAV1	FOXE1	SLC22A4
MYC	FLNC	SLC22A5
F3	FLT3	S100A12
GJA1	FMR1	NOD1
CXCL8	FXN	S100A8
HSPB1	FUCA1	KRAS
TGFB1	G6PC	ACVR1
SULT1E1	GAA	S100A9
NR1I2	GALC	DNMT1
PLAT	GALNS	TTN
THBD	GAMT	TPI1
COL1A1	GARS1	PDF
PTEN	GAS8	ENO1
IL1A	GATA1	ATP7B
MPO	GATA3	ATP7A
HAS2	GATA4	DCLRE1C
PARP1	GBA	SRC
AHR	GBE1	SH2D1A
COL3A1	GCDH	GNMT
CXCL11	GCK	APRT
CXCL2	GDI1	FGFR2
DCAF5	GFAP	B2M
NR1I3	GHR	MMACHC
CHEK2	GJA1	MIF
CLDN4	GJA3	F11
HSF1	GJA8	CPOX
CRP	GJB1	ALB
CXCL10	GJB2	PLAU
SPP1	GJB3	GALNS
RUNX2	GLA	RASGRP1
RASSF1	GPC3	RNASE3
E2F1	GLDC	CELA1
E2F2	GLI3	F2
ACP3	GM2A	REG4
IGFBP3	GNAO1	SELE
IRF1	GNAS	APOH
ERBB3	GNRH1	CLEC7A
PON1	GNRHR	CD55
DIO1	GP1BA	ACE
PCOLCE	GP1BB	MVK
NPEPPS	GRID2	CBS
HK2	GRN	PARK7
NKX3-1	GRM1	LACC1
RASA1	GRM6	PAPSS2
GSTM1	GUSB	CP
GSTM2	GUCY2D	NMNAT1
CHRM4	HTT	TAPBP
MAP2	HEXA	ERCC2
PIGL	HEXB	ECEL1
CHRM5	CFH	PHEX
CHRM2	HFE	AXIN2
CHRM1	HGD	EPM2A
CHRM3	HMBS	GDF5
AR	HMX1	HNF4A
BACE1	HNF4A	SLC12A3
CYP2D6	HOXA1	SLC12A1
KCNA5	HOXA13	SLC7A9
CYP2A6	HOXD13	SLC12A6
CYP2B6	HPD	PTGS1
GNAS	HPRT1	MMP3
ABCB1	HPS1	AKT2
KCNA1	HRAS	BRAF
KCNA2	HSD17B4	JAK3
KCNA3	HSPD1	RIPK2
KCNA6	HSPG2	MTHFR
KCNC1	HYAL1	CCL2
VEGFA	IDS	SERPINE1
MAFF	IDUA	TYMS
TDO2	IFNG	APOB
GSK3A	IGF2	KRT14
GSK3B	IGHMBP2	CDH1
SP1	IGSF1	ABCC2
GLP1R	IHH	SHH
SMAD3	INS	IHH
CASP1	INSL3	HPRT1
EYA2	PDX1	MBL2
RGS4	IRF6	CTH
USP1	IRS1	PDHA1
TARDBP	ITGA2B	ABHD5
CYP4A22	ITGA7	LIPA
PRKACA	ITGB2	JAG1
GLTP	ITGB3	CA8
CYP4A11	ITGB4	BAX
CLCNKA	ITPR2	VCAM1
CLCN5	JAK2	GSTP1
CLCN7	JUP	HRAS
CLCN1	KCNA1	AGL
CLCN3	KCNH2	NR0B1
CLCNKB	KCNJ1	FGFR1
CLCN4	KCNJ10	KIT
CLCN6	KCNJ11	UGT1A1
CLCN2	KCNQ1	HMGB1
PRKACB	KISS1	PYGM
HSD11B1L	KIT	IL4
PRKX	KRAS	LDLR
UQCRFS1	KRT1	ADIPOQ
GCSH	KRT5	CCND1
MT-CYB	KRT14	CDK4
DHRS7B	KRT16	CDKN2A
RDH8	L1CAM	ODC1
DHRS7C	LAMA2	IGF2
PRKG2	LAMB2
PRKACG	LAMB3
PRKG1	LAMP2
C2orf81	LBR
SDR16C5	LCAT
CBR3	LDLR
RDH14	LIG4
PECR	LIM2
RDH10	LIPA
DHRS2	LMNA
RDH13	LMX1B
DHRS12	LPL
CBR4	LRP2
HSD17B11	LRP5
DECR2	SH2D1A
HSD17B8	EPCAM
RDH11	SMAD4
HSD17B13	MAN2B1
DECR1	MANBA
TMIGD3	MAOA
HSDL2	MATN3
DHRS4	MC4R
DHRSX	MECP2
DHRS4L2	MEFV
DHRS1	MEN1
HSD17B14	MET
BDH2	MGAT2
DHRS13	MID1
CBR1	MIP
RDH12	MITF
MRPL1	MLH1
RPL10A	MMP1
SBSN	MPL
CEMIP	MPZ
B3GALT4	MSH2
KIF1A	ND6
SLC39A5	TRIM37
ADRA2A	MMUT
ADRA2B	MYBPC3
ADRA2C	MYC
ALOX12B	MYH6
NR3C1	MYH9
CES5A	MYO5A
CES1	MYO5B
GRIN3A	MYO6
GRIN2A	MYO7A
GRIN3B	NBN
GRIN2D	NDP
GRIN2C	NEB
ADH1B	NDUFS4
TAAR1	NEFL
SOD3	NF1
EFEMP1	NF2
CCS	NHS
SREBF2	NOTCH2
ABCB11	PNP
DHCR24	NPC1
APOE	NPR2
ICAM1	ROR2
SREBF1	OAT
SNCA	OTC
G6PD	PRKN
ADRB2	PAX2
KCNH2	PAX3
SCN5A	PAX4
F10	PAX6
F7	PDE6A
DPP4	PDE6B
KCNMA1	PDGFRB
CDK2	PDHA1
PIM1	SLC26A4
CCNA2	SERPINF1
PIK3CG	PEX7
DRD1	PFKM
ADRA1A	PHEX
CHRNA7	PHKA1
NR3C2	PHYH
HTR2A	SERPINI1
ADORA2B	PIK3CA
ADORA2A	PITX1
BRS3	PITX2
GPR6	PKD1
CNR2	PKD2
OPN1SW	PKLR
GPR22	PKHD1
GPR63	PLEC
GPR88	SERPINF2
NMUR2	PLP1
MC1R	PMP22
MCHR1	POLG
GPR84	POLH
ACKR3	POMC
HTR1B	PPARG
ADRA1D	PPIB
AGTR1	PPOX
CCR1	PPP1R3A
GPR62	PPT1
GPR37	PRF1
HTR2B	PRKAR1A
OPN4	MAP2K1
OPRL1	PRNP
MC2R	PSEN1
HTR5A	PTCH1
GALR2	PTEN
RRH	PTPN11
MC5R	PTS
EDNRB	PYGM
CCR3	RAF1
GPR139	RAG2
UTS2R	OPN1LW
PROKR1	PRPH2
AGTR2	RET
AVPR1A	RHO
RHO	RIT1
GPR148	RLBP1
RXFP3	RP1
HTR7	RP2
AVPR2	RPGR
GPR3	RPE65
GHSR	RPS6KA3
PTGIR	RYR1
NPY5R	RYR2
LPAR1	SALL1
DRD2	ATXN1
LPAR2	ATXN2
TAAR6	SCN1A
MCHR2	SCN4A
NPBWR2	SCN5A
HRH4	SCN8A
NPSR1	SCNN1B
PRLHR	SCO1
KISS1R	SGCA
LTB4R	SGCB
NMUR1	SGCD
GPR78	SGCG
HTR1E	SH3BP2
NPBWR1	SHH
MC4R	SIX1
GALR1	SIX3
OPN1LW	SLC1A1
GPR150	SLC3A1
LPAR3	SLC4A1
GPR176	SLC6A8
LTB4R2	SLC12A1
GPR135	SLC12A3
GNRHR	SLC16A2
APLNR	SLC22A5
TRHR	SMN1
PTGER1	SNCA
RGR	SOD1
GPR37L1	SOS1
ADRB1	SOX9
GPR173	SOX10
GPR39	SPAST
NTSR1	SPG7
PTGER4	SPTBN2
GPR119	ELOVL4
HRH3	STK11
QRFPR	ABCC8
TAAR2	SURF1
GRPR	TACR3
FFAR4	TBX1
RXFP4	TBP
HRH2	TBX5
NMBR	TBX6
GPR27	TCF4
NPY2R	TBX3
GPR61	HNF1A
CCKBR	TCOF1
GPR21	TECTA
PTGER2	TF
MC3R	TFAP2B
HTR1F	TFR2
GALR3	TGFBR1
HCRTR2	TGFBR2
CNR1	TGM1
GPR12	THRB
GPR85	TIMP3
BDKRB1	TNFRSF1A
GPR65	TNNC1
SSTR4	TNNI2
CCR5	TNNI3
CXCR4	TNNT1
NPY4R	TNNT2
GPR83	TP53
OPN3	TPI1
NPFFR2	TPO
OPN5	TRPC6
HTR6	TRPS1
GPR26	TSC1
GPR142	TSC2
HCRTR1	TSHR
TAAR8	TTN
GPR45	TTPA
ADORA1	TTR
HTR2C	TULP1
GPR19	TWIST1
CCKAR	TYR
CCR2	UBE3A
SSTR5	UMOD
OXTR	UROD
CXCR6	UROS
PTGFR	USH2A
CCR4	CLRN1
EDNRA	VCP
GPR151	VHL
DRD4	BEST1
ADRA1B	VWF
DRD5	WAS
OPN1MW2	WFS1
TBXA2R	NSD2
LSP1	WNT7A
NTSR2	WRN
PTGER3	WT1
SSTR1	XPA
AVPR1B	XPC
TAAR5	ZIC2
MLNR	ZIC3
CCR9	BSND
ADRB3	ALMS1
DRD3	CXCR4
NPY1R	EPM2A
PTGDR	CSRP3
SSTR2	FGF23
HTR4	KMT2D
GPR101	PABPN1
GPR52	GAN
NPFFR1	CLPP
PROKR2	MKKS
MGAM	GDF5
GBA3	LZTR1
RELA	KDM5C
ADORA3	DYSF
BDKRB2	PLA2G6
CALCR	GNPAT
CTSG	FOXN1
CYSLTR1	IKBKG
ESR2	ELP1
HRH1	AGPS
HMGCR	AP3B1
CXCR2	SLC25A12
ELANE	TP63
TACR2	DNAH11
TACR3	HESX1
PTAFR	CCN6
SLC6A4	EIF2B4
TBXAS1	EIF2B5
FLT1	MTMR2
VIPR1	AP1S2
CYP2E1	SGCE
PTPRC	PHOX2B
MAPK1	PAPSS2
PPP3CA	PRPF3
NR1H4	LGI1
CYP19A1	LARGE1
SOAT1	LRAT
ALOX15	S1PR2
POLL	TRIP11
FABP4	SNAP29
FABP3	RAB28
FFAR1	OTOF
KAT2A	RECQL4
SERPINC1	ECEL1
EPOR	EIF2AK3
FCGR1A	BAG3
LPL	IFT140
CA7	ZEB2
RUNX1	FIG4
ERG	SLC12A6
UGT1A10	NR2E3
UGT1A7	ENAM
UGT1A4	STUB1
UGT2B10	BCKDK
UGT2B28	TCIRG1
UGT2B4	TUBB3
UGT2B7	NDRG1
PON2	EMG1
PTER	CRTAP
ADAMTS10	CIB2
KCNN4	AGPAT2
KCNN2	SLC19A2
APOBEC3G	POMT1
UGT1A6	PRPF8
UGT1A9	EBP
UGT2B17	CLDN16
FABP5	RAI1
FABP2	GJB6
TLR2	AFG3L2
PLA2G2A	CLP1
CHEK1	SPINK5
JUN	KERA
TNF	SLC7A9
ABCA1	LDB3
BCL2A1	PDCD10
NT5C1A	TREX1
REN	PARK7
EPO	CILK1
FOS	FAN1
ADA	TRIM32
ADK	KIF1B
AHCYL1	PHF8
AHCY	SLC35D1
SLC29A2	MLC1
SLC29A3	NBEAL2
POMC	VPS13A
SLC29A1	DDHD2
GNG2	SATB2
NT5C1B	RPGRIP1L
SLC29A4	ATP13A2
PKLR	ZFPM2
IL6	CRB1
FN1	ETHE1
GRM6	ZFYVE26
TAS2R8	CLDN14
GLP2R	ARL2BP
TAS2R7	AMACR
GNAI1	LRRC6
C3AR1	AIPL1
GHRH	NIPBL
GNAT3	WHRN
PNOC	PNKD
CXCL5	MMACHC
TAS2R60	CNTNAP2
NTRK1	ABHD12
TAS2R46	LDLRAP1
STAU2	PRPF31
CXCL6	KIFBP
VIP	ABCA12
C5AR1	PTPN22
GPBAR1	VPS33B
KNG1	TINF2
LHCGR	BSCL2
TAS2R43	DNAI1
S1PR1	NPHP3
CRHR1	INVS
CCR8	GNMT
PYY	UBIAD1
TAS2R38	SLC40A1
MTNR1A	SMARCAL1
CXCR3	DUOX2
PTH2	CDON
GRM8	FOXP3
GAL	TBX22
P2RY12	SOST
CCL20	ABHD5
TAS2R5	ZDHHC9
TAS2R1	SBDS
NPS	MYO15A
HEBP1	CRBN
IAPP	CD320
CCR10	ZMYND10
PPY	SUFU
ANXA1	GDAP1
CRHR2	MAGEL2
S1PR2	LZTFL1
CXCL1	UGT1A1
TAS2R42	CNGB3
CXCL3	AHI1
NMU	CLN6
SUCNR1	ARMC4
PTH2R	THAP1
NPB	SLC35C1
AVP	DHTKD1
ADM2	KIF21A
PI4K2A	FERMT1
PTGDR2	POMGNT1
PMCH	SLC39A4
CCR6	CHD7
SLC28A1	VPS35
CCL21	TDP1
GRM7	SCN3B
CCL25	HR
GRM4	CFC1
CXCR5	ANKH
TAS2R39	LMOD3
SCT	COQ8A
RXFP1	RPGRIP1
TAS2R40	SLURP1
SLC28A2	GJC2
GPR18	SALL4
CXCL13	SELENON
CALCB	ARID1B
SAA1	WDR35
SST	IFT80
TAS2R4	NYX
CXCL12	VIPAS39
PTH1R	CDH23
TAS2R41	SMOC1
MTNR1B	NOD2
CXCL9	ABCG8
TAS2R3	DCLRE1C
S1PR5	NMNAT1
OXGR1	PORCN
GIPR	PINK1
RXFP2	REEP1
FPR2	PCDH15
CXCR1	FKRP
C3	FA2H
TAS2R19	GNPTAB
PTHLH	SH3TC2
GRM2	DYNC2H1
S1PR4	BBS10
SCTR	EHMT1
ADCYAP1	L2HGDH
FPR1	FRAS1
S1PR3	CEP290
TAS2R20	OPA3
TAS2R9	SPG11
OXER1	SLC19A3
TAS2R50	CCM2
GCGR	FERMT3
C5	SLC4A11
VIPR2	ADGRV1
NTRK2	PHF6
TAS2R30	KISS1R
GPR17	SHANK3
TAS2R31	LRSAM1
TAS2R14	SLC25A46
PENK	TMEM67
AGT	NEXN
HCAR3	REEP6
SLC28A3	EFHC1
GPR55	NLRP3
NPW	C1QTNF5
CALCA	TMC1
ADCYAP1R1	LRRK2
NMS	FGD4
P2RY4	USH1G
TAS2R16	DIS3L2
ADAT3	KLHL40
TAS2R10	EVC2
CCL19	AMER1
PPBP	HJV
CCL27	C8orf37
CRH	RNF168
GNAI3	LCA5
PDYN	GLIS3
GIP	UBR1
PTH	FLCN
GNAI2	ANO5
GCG	LRTOMT
P2RY14	SLC17A8
CXCL16	MSRB3
FPR3	MFSD8
GRM3	NPHP4
TAS2R13	SUMF1
GHRHR	CYP4V2
NT5C3A	DOK7
P2RY13	PNPLA1
LPAR5	ILDR1
CCL28	CCDC39
ADM	SLC6A19
GPER1	OTOG
CCR7	FREM2
SRPK3	TUBB2B
SRPK1	DNAAF3
AHCYL2	KIF7
SRPK2	NHLRC1
NT5C2	PCARE
MARCO	LIN28B
ATP8A1	CISD2
EDN1	PJVK
NT5M	PRSS56
AFF4	IFNG-AS1
CREB1	FOXD2-AS1
DCK	H19
BCKDHA	IL23R
IL13	ABCB1
NT5E	REG4
AURKA	TNF
WDTC1	HLA-DRB1
RET	IL2
GHRL	ATG16L1
MAT2B	IRGM
PNP	IL10
CDK9	MPO
MAT2A	CXCL8
FGF7	IL1B
CCNT1	IL10RA
HNRNPD	UCN
CX3CL1	CRP
NT5C	TLR4
SPHK1	IL10RB
AMBP	MYO9B
AIFM1	REL
RAC1	IL6
NT5C3B	MUC2
MAP3K7	IRF5
EPRS1	BTNL2
RAC3	INAVA
OXT	CCR6
TIMP1	SMAD7
HCRT	TPMT
DDC	IL17A
HINT1	SMAD3
SCNN1G	LACC1
SLC5A5	IL1RN
SCNN1A	MSH6
GDNF	S100A12
LTF	CCR3
TF	TNFSF15
RNASE1	CLDN2
HINT2	PRTN3
RBKS	MUC12
IL12B	IL13
CD79A	IL22
IL12A	BPI
JCHAIN	CTSG
CFTR	IL4
MELTF	TLR5
RRM1	ZFP90
HLCS	ICAM1
ADA2	IL1R1
YARS1	IL23A
MARS2	CLDN18
UPP1	PDF
AIMP1	mTOR
MARS1	CDK4
ACACB	CDK6
ACTR1B	CCKBR
ACTR1A	ITGA4
TFB1M	JAK3
PCMTD1	COX1
DIMT1	S1PR1
PCMTD2	CXCR1
TFB2M	CXCR2
TRMT5	ATP4A
TRMT12	ICAM1 mRNA
SLC5A12	ITGB7
SLC5A8	IL12A
AMPD3	JAK1
AMPD2	STAT3
AMPD1	ATIII
MTAP	GUCY2C
HLA-A	H2R
ACTG1	IL23
ACTC1	CELA1
ACTG2	PD1
ACTBL2	COX
ACTA1	Proton pump
ACTB	MMP9
ACTA2	S6K1
SLC5A6	PTGER4
HLA-G	CCR9
HLA-B	CXCL10
HLA-C	IL13RA2
ACTRT1	MADCAM1
POTEI	NFKB mRNA
ACTL10	TNFR1
ACTL7B	ITGA4/B1
POTEJ	RIPK1
POTEE	Smad7 mRNA
ACTRT2	CCL11
ACTL7A	Bact FimH
ACTL9	PDE4
ACTR10	PTK
ACTRT3	OR
ACTL8	MCR
ASIC5	ATPase
SCNN1D	CD40LG
ASIC1	TLR2
ASIC2	HLA-B
ASIC4	CAT
SCNN1B	CTLA4
ASIC3	ELANE
SLC5A7	TNFAIP3
MR1	TGFB1
ADAL	HLA-DQB1
ADAR	TNFRSF1B
ADARB2	PTGS2
ADARB1	GAST
CFLAR	NGF
RHOA	MST1
RHOC	HLA-A
RHOB	SLC11A1
ACTR3B	RELA
ACTR3C	FASLG
ACTR8	STAT4
ACTL6A	S100A8
ACTR2	VEGFA
ACTL6B	ALB
ACTR3	CARD9
HLA-F	STAT1
P2RY1	PSTPIP1
P2RY11	CCND1
DIABLO	NOS2
BIRC2	FGF2
FADD	XDH
TLR4	ERAP1
LY96	EGF
PPARGC1A	PTGS1
FASLG	LTF
BIRC3	MIR21
CD14	IL12B
FGFR3	SST
IMPDH1	CD4
IMPDH2	GPR35
PRKCB	CIITA
GAPDH	IL18
PI4KB	FCGR2A
PGK2	NLRP1
PDGFRB	IL17F
STAT6	PTPRC
TRPM4	CCN2
PTDSS1	SPP1
CHAT	S100A9
PLD3	C4A
CHDH	IL2RA
PLD4	CD28
SLC22A1	ICOSLG
SLC22A2	MIR145
SLC44A1	CCL2
PLD6	CDH1
CHKA	NFKB1
ADH4	TIMP1
ADH1A	SLC22A4
APTX	ERBB2
ADH5	CHGA
ADH7	HRH2
SLC44A2	F2
CHKB	F5
SLC44A3	ITGAM
PCMT1	MIR126
GPCPD1	PLA2G2A
RTEL1	TLR9
ETNK1	NOD1
ETNK2	SELE
PLD1	ODC1
PLD2	HGF
PCYT1B	PLG
BHMT	MTHFR
PHOSPHO1	HLA-DQA1
CLEC2B	CDKN1A
BDNF	DEFB4A
PCYT1A	FCGR3B
LYZ	IRF1
S100A4	TFF1
SLC22A4	TYK2
SLC22A5	TERT
ACLY	CD8A
ACO1	MUC5AC
SLC25A1	APOH
STEAP3	DEFA5
SNX27	IL1A
S100A12	MMP2
RTN4IP1	ATP12A
NOD1	MVK
MDM4	PTPN2
S100A8	MICA
RPS27A	VDR
QSOX1	PLCG2
RNH1	CALCA
CMA1	RASGRP1
FST	MMP3
PPIF	VCAM1
C11orf80	MIR143
TSTA3	EGFR
YWHAH	HP
KRAS	SERPINE1
ADAM17	BAX
SNRPD3	HLA-C
PTPRG	MIR34A
ACVR1	CSF2
APOM	LTA
SNRPB	PLA2G4A
NAGA	NCF4
S100A9	GHRL
DNMT1	IL5
SEMA6A	DNMT1
RBM39	GRP
GREM2	TFF3
DDAH1	CCR5
CD1D	MIF
AKR7A2	LAMC2
PAM16	CDKN2A
RBM23	MAP3K7
GREM1	DLG5
IYD	HLA-DPA1
PRKAG2	CCL5
PRKAG1	MIR150
SLC52A1	CDKN1B
SPEG	IFNGR1
MYLK	HMOX1
TTN	MASP2
UMPS	PDGFB
PUDP	CD79A
GALM	CARMIL2
SRPRA	PRKCQ
PAICS	CD40
NAPEPLD	MIR141
NCEH1	CXCL1
CLYBL	CLEC7A
SLC13A2	ZAP70
SLC35G3	IL33
GMPS	RTEL1
SEMA6D	FGF7
SEMA6C	NAT2
PRKAB2	MMP7
PMM2	CDKN2B
PRKAG3	TLR3
PMM1	LRBA
PRKAB1	NFE2L2
LEMD2	IGF1
LEMD3	CYP2C19
BCAT1	KRT7
ATP6V1B1	AXIN2
CD1E	TAC1
TRDMT1	ITGAL
TPI1	IL15
ATP6V1B2	HIF1A
BCAT2	EPX
PDF	IL7R
CHIA	MLH3
OVGP1	CD80
CHI3L1	IL26
RPH3A	MICB
CHIT1	TAP2
CHI3L2	POLE
LDHA	POLD1
LDHB	GALNT12
ACOT7	MT-CO1
ACOT11	CCL3
ENOSF1	SELP
ACOT12	VIP
OBSL1	CSF3
EGFLAM	TFF2
IGSF22	DEFB1
OBSCN	RNASE3
IGFN1	MUC6
NME8	TYMS
GNPNAT1	LEP
CRLS1	CXCL5
SATL1	IBD5
AANAT	TTC7A
CDIPT	HLA-DRA
SAT1	IL6ST
LDHAL6A	IL12RB2
ENO2	IBD3
DIP2C	CASP10
ACSF2	PYY
ACSF3	IRAK1
ENO1	SOCS3
ENO4	SOCS1
ENO3	MIR200C
METAP1D	PDGFRL
METAP1	IL21
DIP2A	MIR196B
DIP2B	MIR221
PA2G4	XIAP
METAP2	HSPA1L
SLC13A5	FN1
RPH3AL	PDCD1
SLC13A3	IBD2
ATP7B	CLDN4
ATP7A	IFNA2
SLC13A4	SELL
SLC13A1	H2AC18
DCLRE1A	DOCK8
INTS11	MIR25
INTS9	CD55
DCLRE1C	SCT
CPSF2	MLN
CPSF3	B2M
DCLRE1B	IL1RAPL2
LDHC	RIPK2
LDHAL6B	DPYD
UEVLD	FCGR3A
GSTT2B	CCK
GSTT2	MUTYH
EEF1E1	FOS
EEF1G	TACR1
ZNF716	ETS1
FKBP1B	ADIPOQ
ANG	MIR155
MAP1LC3C	MIR140
MTERF1	TJP1
NLGN4X	CAV1
TNFSF13B	TGFA
CAB39	RFX5
SERPINA1	AURKA
RNASEH1	COL17A1
NCF2	NKX2-3
MDH2	CDX2
CYTH3	TREM1
PGAM1	PLAU
ALKBH5	ALOX5
PRIM1	HMGB1
ARHGDIA	FUT2
PROZ	MIR222
NUDT6	MUC1
SRC	MUC3A
KDM1B	LGALS3
PDE5A	SRC
DTX3L	CD14
IL4I1	MIRLET7A1
DDX39B	MIR192
PNPT1	MIR20A
SERPINA5	IL18RAP
PPM1A	SKIV2L
SH3BGRL	IBD8
TPBG	JUN
PTPRD	MAP2K2
NUDT10	F3
ARF1	KLF6
KLRF2	PECAM1
PLEKHA1	NLRP12
SH2D1A	CXCR3
CTSL	MBL2
ITPA	GZMB
PILRA	IBD21
GNMT	ENO1
CS	C1R
NECTIN1	IL37
SND1	IL27
APRT	KRT20
PMP2	IL3
STRADA	IL6R
FGFR2	MMP13
HGS	CCR1
FDX1	IBD7
FTO	MIR127
B2M	IL19
USP15	MKI67
MMACHC	MIR27A
MIF	SLC6A4
THTPA	MAPK14
F11	IFNA1
PARP12	CXCL2
CPB1	NR1I2
RARB	GSTP1
CPOX	TLR1
ALB	BGLAP
HS3ST3A1	NFKBIA
CA13	HPGD
FCER1A	CCL20
CLEC4E	LCN2
PLAU	TAPBP
EPHA6	IL11
C8G	IBD6
ARF6	CXCL12
STAU1	C4B
GALNS	MIR93
RASGRP1	MIR15B
LSM6	CASP1
ENPP4	UBAC2
RNASE3	GCG
UCK2	SLC9A3
DNM1L	CFB
SERPINA10	GSTM1
AKR1A1	TLR6
SOD2	RFXANK
MSTN	RFXAP
NME7
HOMER2
NME5
NME2
NME1
NME3
CD79B
NME4
ACO2
CELA1
F2
MDH1B
PPEF1
MDH1
PPP3CC
PPP3CB
PDSS1
GGPS1
PDSS2
FDPS
RUSC1
PPP5C
PPP2CB
PPP2CA
PPEF2
PPP5D1
PPP4C
ZP3
BUD23
NDUFAF5
ANTKMT
TRMT9B
METTL27
PRMT7
METTL21C
ALKBH8
ADD2
ADD1
ADD3
APIP
VARS1
DNAJC10
FANCL
AKR7A3
SEMA3A
SEMA4D
SEMA3C
SEMA4C
SEMA3D
SEMA5B
SEMA3E
SEMA4G
SEMA4B
SEMA3F
SEMA5A
SEMA4F
SEMA4A
SEMA7A
SEMA3G
DNAJC19
IDH3A
GBF1
WDR36
HDHD5
ATG7
GLUL
PGD
RIDA
IPPK
REG4
SELE
CLEC5A
CLEC2A
CLEC18B
CLEC6A
APOH
PRG3
CD69
CLEC19A
CLEC11A
KLRB1
CHODL
SFTPA2
NPIPA7
CLEC18C
CLEC1B
CSMD3
CLEC12B
CD207
KLRG1
CLEC18A
FCER2
CSMD2
CD209
CLEC1A
CD72
CLEC4M
C4BPB
PRG2
REG1A
REG3A
ASGR1
CLEC2D
CLEC4A
CLEC7A
KLRG2
CLEC12A
REG1B
CLECL1
KLRD1
CLEC9A
REG3G
SFTPA1
CLEC3A
KLRK1
OLR1
CLEC4G
KPNA2
EBF3
EBF1
BGN
CPA1
IDH2
GDF11
HOMER1
KPNA7
ASPN
PUM2
CKS2
PUM1
CKS1B
H6PD
CNP
DNAJC15
PGLS
LGSN
KLK5
C4BPA
CR1L
TRPV1
CD55
NPIPB4
ACE
ACE2
EBF2
EBF4
MVK
CBS
SDHC
RPIA
MCEE
RFK
DERA
NAGLU
CAD
OXSM
FH
L3HYPDH
PARK7
NIF3L1
CRYM
LACC1
UNG
TALDO1
EEFSEC
REXO2
PAPOLA
PAPOLB
IDH3B
PAPOLG
IDH3G
ZFYVE19
ZFYVE1
KPNA3
CPA4
CPA2
KPNA4
LCMT2
TXN
TXNDC2
TXNDC8
LCMT1
GFPT1
RIMKLA
SHMT2
CHAC1
RPL4
RIMKLB
PRODH
GART
PRODH2
FBP2
FBP1
MRPL4
GFPT2
DTYMK
SHMT1
RCL1
RTCA
ADSS1
LACTBL1
ADSS2
PAPSS2
LACTB
SDHB
CHAC2
PAPSS1
SDHA
CMPK2
PRSS3
CTBP2
TATDN2
DPEP1
HEPH
HEPHL1
CUL2
TATDN3
B3GNTL1
CP
NMNAT3
CTBP1
DPEP3
DPEP2
NMNAT2
AMZ2
DPM1
AMZ1
TATDN1
ALG5
PHGDH
NMNAT1
KPNA6
KPNA5
KPNA1
SIK2
MARK2
SIK1
TAPBP
PRKAA1
MARK1
SIK3
MARK4
PRKAA2
SPAG6
RRM2
HMGCLL1
XPNPEP3
GNPDA2
GNPDA1
RRM2B
XPNPEP2
HMGCL
PEPD
XPNPEP1
KCNAB2
KCNAB3
KCNAB1
PRDX6
BRIP1
PDXP
PRDX3
LHPP
PGP
ERCC2
PRDX1
PRDX2
HDHD2
ZMAT5
PRDX4
DPYSL4
CRMP1
DPYSL3
DPYSL2
DMC1
XRCC3
RAD51
RAD51C
DPYSL5
DPYS
RAD51D
RAD51B
BOK
SORCS1
BCL2L2
BCL2L14
GDPD3
GDPD4
GDPD1
GDPD2
DNAJC12
DNAJC1
GDE1
GDPD5
DNAJC9
DNAJC17
ECEL1
ECE1
MMEL1
PHEX
KEL
MME
ABCF1
ABCF3
ABCF2
BRSK2
BRSK1
PCSK4
RSPO3
RSPO4
MBTPS1
TPP2
PCSK5
PCSK9
PCSK2
PCSK1
RSPO1
PCSK7
FURIN
NHP2
RSRC1
RPP38
SNU13
RPS12
RPL7A
RGS3
AXIN1
RGS13
RGS1
AXIN2
RGS12
RGS19
RGS10
RGS18
RGS8
RGS20
RGS11
RGS16
RGS14
RGS21
RGS2
RGS5
RGS17
RGS7
RGS9
RGS6
ERP27
PDIA5
PDIA6
ERP44
TXNDC11
PDIA4
TXNDC16
P4HB
PDILT
TXNDC5
PDIA3
TXN2
TXNDC9
TMX3
PDIA2
DUSP19
DUSP12
DUSP1
EPM2A
DUSP15
DUSP26
DUSP10
SSH3
SSH1
STYXL1
DUSP4
SSH2
DUSP2
DUSP13
STYX
DUSP22
DUPD1
DUSP8
DUSP5
DUSP16
DUSP27
UBA2
UBA7
UBA5
UBA3
SAE1
MOCS3
UBA6
UBA1
NAE1
TGFB3
BMP7
INHBC
BMP4
GDF15
GDF1
BMP8B
BMP6
GDF9
GDF7
BMP2
GDF5
GDF3
BMP8A
BMP10
GDF6
INHBB
LEFTY2
LEFTY1
BMP15
BMP3
AMH
INHBE
NODAL
INHA
TGFB2
INHBA
BMP5
PPIAL4D
ALDH5A1
ALDH3A2
ALDH9A1
ALDH16A1
ALDH8A1
ALDH1B1
ALDH1L1
ALDH1L2
ALDH1A3
ALDH3A1
MCRIP1
ALDH3B2
ALDH4A1
IFFO2
ALDH1A2
ALDH2
ALDH7A1
DUSP7
CDC14B
TNS1
TNS3
CDKN3
DUSP28
DUSP23
PTPDC1
DUSP18
CDC14A
DUSP9
DUSP21
DUSP6
SCLY
CPA6
CPA3
CPB2
AMY2A
AMY2B
PKM
AGBL5
MFRP
AGTPBP1
AGBL3
CPO
AGBL4
AKR1D1
AKR1E2
AKR1B15
TFRC
HNF4A
PLIN1
PLIN5
SLCO2B1
TNFRSF10A
TNFRSF10B
SLC7A11
SLC12A2
SLC12A3
SLC7A4
SLC7A2
SLC7A13
SLC12A9
SLC7A10
SLC7A7
SLC7A5
SLC7A6
SLC7A8
SLC7A14
SLC12A4
SLC7A3
SLC12A5
SLC12A8
SLC12A1
SLC7A9
SLC12A6
SLC7A1
SLC12A7
PTGS1
XBP1
MAPK8
MAPK9
CDK1
IKBKB
IGF1R
MMP3
MMP8
ERBB4
ROCK1
AKT2
AURKB
BRAF
JAK3
SYK
PTK2
MAP3K5
MAPK3
PIK3R1
PDK1
PDK2
PDK3
PDK4
PAK2
RIPK2
SGK1
TSG101
FES
ITK
HSPA8
P2RX7
P2RY2
ABL1
ABL2
GK
HSPA1A
P2RX1
P2RX2
P2RX3
P2RY6
PPP2R5A
TSSK1B
TK1
IDE
CTSB
CTSK
KDM2A
FOLR2
DHFR2
MTHFR
NAT1
DHFR
MTHFD1L
MTHFD1
DEGS1
ACP1
CCL2
SERPINE1
TYMS
FOLR1
SLC19A1
SOX4
CDH3
APOB
DKK1
ANKRD1
INSIG1
CDH13
KRT14
SLC2A2
CCND3
IFITM3
SPINK1
CDH1
FGA
SLC16A1
AGR2
CLGN
AKAP12
ABCC11
FPGS
ABCC2
ABCC4
SMPD1
SHH
CD44
HS3ST1
EXTL2
DHH
HS3ST5
IHH
HS3ST4
HS3ST3B1
HS3ST2
HPRT1
ACR
CLEC4C
MRC1
MBL2
SFTPD
AMD1
KYAT3
SDS
PDHA2
CTH
SDSL
AGXT2
KYAT1
LDHD
AGXT
HOGA1
SLC16A8
ME1
TST
FAHD1
HAO2
HAO1
CYB5A
PDHA1
DLAT
DLD
MPC2
GPT2
PDHX
SLC16A3
MPC1
CYB5R4
NPL
ME2
DAO
PDHB
SLC16A7
PC
ABAT
SLC16A4
SLC16A6
SLC16A5
PCK1
PLA2G1B
PCK2
SERHL2
LIPK
LIPM
ABHD5
EPHX1
ABHD4
PPME1
ABHD14A
ABHD14B
ABHD10
LIPJ
LIPF
ABHD11
LIPN
LIPA
ILVBL
HACL1
PLA2G2D
PLA2G5
PLA2G2F
PLA2G2E
INMT-MINDY4
PLA2G2C
OC90
PLA2G10
HSD3B1
NSDHL
UXS1
HSD3B7
SDR42E1
HSD3B2
CYP17A1
_x000D_SLC16A10
ADGRL3
ADGRL1
ADGRL2
EVA1C
OLFML1
OLFML2B
OLFML2A
SLC25A10
JAG1
PTGR2
VPS33A
SLC25A11
ALG11
ALG1
ALG1L
GYS1
PIGA
ALG2
GYS2
ASPH
MAP1LC3A
VPS16
ECI1
ECHS1
AUH
HADHA
CDY1
CDYL
ECHDC1
ECI2
CDY2A
HIBCH
EHHADH
ECHDC2
ATOX1
AFP
AFM
NANS
PPA2
PPA1
LYPLA2
LYPLA1
CARNS1
LYPLAL1
CA3
CA10
CA11
CA8
PTPRZ1
ACCSL
ACCS
TAT
CTRC
NDST4
UCK1
APAF1
PGR
CTRB1
CHRNA2
BAX
VCAM1
GSTP1
PSMD3
SLPI
RXRG
PSMG1
MAP2K4
CACNA1S
HSD11B2
ANPEP
SLCO1B1
SLCO1B3
CRIPAK
RDH16
BDH1
HSD17B6
RDH5
SDR9C7
HRAS
HSD11B1
PTPN6
PRKCH
AGL
NFATC1
GFER
NR0B1
NR5A1
GLO1
AOC2
AOC3
SERPING1
MIOX
TRPA1
GRHPR
HAGH
EIF2AK4
PTPA
CTSS
NQO1
FGFR1
KIT
FLT4
UGT1A1
UGT2B15
ABCC1
SLC5A1
HMGB1
SLCO1A2
FKBP1A
MPHOSPH8
SMARCA2
HTR1D
SORD
SRD5A1
UGT1A8
UGT2A1
PRKCE
APOBEC3F
GLI1
PDE3A
PYGM
NCF1
LTA4H
IL4
SIRT1
ATP5F1B
MT-ND6
AHSA1
FASN
LDLR
BAD
PLB1
GSR
ADIPOQ
SOAT2
GOT1
RXRB
CCND1
EIF6
CDK4
FOSL2
CDKN2A
ODC1
RUNX1T1
ACACA
IGF2
TOP2A
