# Supplementary material for: Network pharmacology and in vivo experiment-based strategy to investigate mechanisms of JingFangFuZiLiZhong formula for ulcerative colitis
Source: Ann Med. 2022 Nov 16;54(1):3219–33. doi: 10.1080/07853890.2022.2095665 (PMC9673803; doi:10.1080/07853890.2022.2095665)
Supplement: Supplemental Material [file IANN_A_2095665_SM8192.xlsx]

## Sheet: Supplement Table.2
Supplement Table.2 Constituents from JJFZLZ，and corresponding predicted oral bioavailabilty(OB) and drug-likeness(DL)
Medicne	Constituent	OB (%)	DL
Herba Schizonepetae	5,7-dihydroxy-2-(3-hydroxy-4-methoxyphenyl)chroman-4-one	47.74	0.27
Herba Schizonepetae	Stigmasterol	43.83	0.76
Herba Schizonepetae	Supraene	33.55	0.42
Herba Schizonepetae	Schkuhrin I	54.45	0.52
Herba Schizonepetae	luteolin	36.16	0.25
Herba Schizonepetae	quercetin	46.43	0.28
Herba Schizonepetae	beta-sitosterol	36.91	0.75
Herba Schizonepetae	d-limonene	NA	NA
Herba Schizonepetae	deoxyoleanolic acid	NA	NA
Herba Schizonepetae	rosmarinicacid methyl ester	NA	NA
Herba Schizonepetae	beta-elemene	NA	NA
Herba Schizonepetae	cinaroside	NA	NA
Herba Schizonepetae	limonen	NA	NA
Herba Schizonepetae	rosmarinic acid	NA	NA
Herba Schizonepetae	succinic acid	NA	NA
Herba Schizonepetae	caffeic acid	NA	NA
Herba Schizonepetae	hesperetin	NA	NA
Herba Schizonepetae	folinic acid	NA	NA
Herba Schizonepetae	hesperidin	NA	NA
Herba Schizonepetae	isoquercitrin	NA	NA
Herba Schizonepetae	alpha-pinene	NA	NA
Herba Schizonepetae	benzofuranylpropenoic acid derivative	NA	NA
Radix Saposhnikoviae	beta-sitosterol	36.91	0.75
Radix Saposhnikoviae	Phellopterin	40.19	0.28
Radix Saposhnikoviae	wogonin	30.68	0.23
Radix Saposhnikoviae	isoimperatorin	45.46	0.23
Radix Saposhnikoviae	(2R,3R)-3-(4-hydroxy-3-methoxy-phenyl)-5-methoxy-2-methylol-2,3-dihydropyrano[5,6-h][1,4]benzodioxin-9-one	68.83	0.66
Radix Saposhnikoviae	11-hydroxy-sec-o-beta-d- glucosylhamaudol_qt	50.24	0.27
Radix Saposhnikoviae	Ammidin	34.55	0.22
Radix Saposhnikoviae	5-O-Methylvisamminol	37.99	0.25
Radix Saposhnikoviae	sitosterol	36.91	0.75
Radix Saposhnikoviae	Decursin	39.27	0.38
Radix Saposhnikoviae	1-hexanol	NA	NA
Radix Saposhnikoviae	bergapten	NA	NA
Radix Saposhnikoviae	deltonin(e)	NA	NA
Radix Saposhnikoviae	(e)-2-hexenal	NA	NA
Radix Saposhnikoviae	heptadecane	NA	NA
Radix Saposhnikoviae	chromone	NA	NA
Radix Saposhnikoviae	daucosterol	NA	NA
Radix Saposhnikoviae	deltoin	NA	NA
Radix Saposhnikoviae	imperatorin	NA	NA
Radix Saposhnikoviae	n-octane	NA	NA
Radix Saposhnikoviae	pentanal	NA	NA
Radix Saposhnikoviae	naphthalene	NA	NA
Radix Saposhnikoviae	naphthazarin	NA	NA
Radix Saposhnikoviae	octanol	NA	NA
Radix Saposhnikoviae	pentanol	NA	NA
Radix Saposhnikoviae	phenethyl alcohol	NA	NA
Radix Saposhnikoviae	psoralen	NA	NA
Radix Aconiti Lateralis Preparata	(R)-Norcoclaurine	82.54	0.21
Radix Aconiti Lateralis Preparata	beta-sitosterol	36.91	0.75
Radix Aconiti Lateralis Preparata	Deltoin	46.69	0.37
Radix Aconiti Lateralis Preparata	Karanjin	69.56	0.34
Radix Aconiti Lateralis Preparata	sitosterol	36.91	0.75
Radix Aconiti Lateralis Preparata	14-o-cinnamoylneoline	NA	NA
Radix Aconiti Lateralis Preparata	14-deoxy-11,12-didehydroandrographolide	NA	NA
Radix Aconiti Lateralis Preparata	daucosterol	NA	NA
Radix Aconiti Lateralis Preparata	delsoline	NA	NA
Radix Aconiti Lateralis Preparata	deltamine	NA	NA
Radix Aconiti Lateralis Preparata	linoleic acid	NA	NA
Radix Aconiti Lateralis Preparata	lipopenduline	NA	NA
Radix Aconiti Lateralis Preparata	m-aminophenol	NA	NA
Radix Aconiti Lateralis Preparata	mescaline	NA	NA
Radix Aconiti Lateralis Preparata	o-aminophenol	NA	NA
Radix Aconiti Lateralis Preparata	p-aminophenol	NA	NA
Radix Aconiti Lateralis Preparata	palmitic acid	NA	NA
Radix Aconiti Lateralis Preparata	salsolinol	NA	NA
Radix Aconiti Lateralis Preparata	tridecanoic acid	NA	NA
Radix Aconiti Lateralis Preparata	uracil	NA	NA
Radix Ginseng	Girinimbin	61.22	0.31
Radix Ginseng	Stigmasterol	43.83	0.76
Radix Ginseng	beta-sitosterol	36.91	0.75
Radix Ginseng	Inermin	65.83	0.54
Radix Ginseng	kaempferol	41.88	0.24
Radix Ginseng	arachidonate	45.57	0.2
Radix Ginseng	ginsenoside rh2	36.32	0.56
Radix Ginseng	suchilactone	57.52	0.56
Radix Ginseng	Fumarine	59.26	0.83
Radix Ginseng	2,6-ditertbutyl-4-methyl phenol	NA	NA
Radix Ginseng	20(r)-ginsenoside-rh2	NA	NA
Radix Ginseng	adeninenucleoside	NA	NA
Radix Ginseng	adenosine	NA	NA
Radix Ginseng	choline	NA	NA
Radix Ginseng	citric acid	NA	NA
Radix Ginseng	deoxygomisin a	NA	NA
Radix Ginseng	eicosane	NA	NA
Radix Ginseng	eicosanetetraenoic acid	NA	NA
Radix Ginseng	1-tetradecanol	NA	NA
Radix Ginseng	20(r)-ginsenoside rg3	NA	NA
Radix Ginseng	20(s)-protopanaxadiol	NA	NA
Radix Ginseng	adenine	NA	NA
Radix Ginseng	adenosine triphosphate	NA	NA
Radix Ginseng	biotin	NA	NA
Radix Ginseng	daucosterol	NA	NA
Radix Ginseng	dibutyl phthalate	NA	NA
Radix Ginseng	diterbutyl phthalate	NA	NA
Radix Ginseng	dodecane	NA	NA
Radix Ginseng	folicacid	NA	NA
Radix Ginseng	glucuronicacid	NA	NA
Radix Ginseng	heptadecane	NA	NA
Radix Ginseng	folinic acid	NA	NA
Radix Ginseng	gomisin a	NA	NA
Radix Ginseng	guanosine	NA	NA
Radix Ginseng	hexadecanoic acid	NA	NA
Radix Ginseng	mannose	NA	NA
Radix Ginseng	palmitoleic acid	NA	NA
Radix Ginseng	protopine	NA	NA
Radix Ginseng	putrescine	NA	NA
Radix Ginseng	pyruvicacid	NA	NA
Radix Ginseng	rhamnose	NA	NA
Radix Ginseng	malicacid	NA	NA
Radix Ginseng	salicylicacid	NA	NA
Radix Ginseng	riboflavine	NA	NA
Radix Ginseng	se-methyl-l-selenocysteine	NA	NA
Radix Ginseng	succinicacid	NA	NA
Radix Ginseng	tauremisin	NA	NA
Radix Ginseng	tridecanoic acid	NA	NA
Radix Ginseng	uridine	NA	NA
Radix Ginseng	vitamin b1	NA	NA
Radix Ginseng	vitamin b12	NA	NA
Rhizoma Zingiberis	[(1S)-3-[(E)-but-2-enyl]-2-methyl-4-oxo-1-cyclopent-2-enyl] (1R,3R)-3-[(E)-3-methoxy-2-methyl-3-oxoprop-1-enyl] -2,2-dimethylcyclopropane-1-carboxylate	62.52	0.31
Rhizoma Zingiberis	Sexangularetin	62.86	0.3
Rhizoma Zingiberis	beta-sitosterol	36.91	0.75
Radix Glycyrrhiizae	beta-sitosterol	36.91	0.75
Radix Glycyrrhiizae	formononetin	69.67	0.21
Radix Glycyrrhiizae	glycyrol	90.78	0.67
Radix Glycyrrhiizae	isoglycyrol	44.7	0.84
Radix Glycyrrhiizae	isolicoflavonol	45.17	0.42
Radix Glycyrrhiizae	liquiritin	65.69	0.74
Radix Glycyrrhiizae	Mairin	55.38	0.78
Radix Glycyrrhiizae	Glabridin	53.25	0.47
Radix Glycyrrhiizae	Glabranin	52.9	0.31
Radix Glycyrrhiizae	7-Acetoxy-2-methylisoflavone	38.92	0.26
Radix Glycyrrhiizae	Inermine	75.18	0.54
Radix Glycyrrhiizae	DFV	32.76	0.18
Radix Glycyrrhiizae	Jaranol	50.83	0.29
Radix Glycyrrhiizae	Medicarpin	49.22	0.34
Radix Glycyrrhiizae	isorhamnetin	49.6	0.31
Radix Glycyrrhiizae	7-Methoxy-2-methyl isoflavone	42.56	0.2
Radix Glycyrrhiizae	kaempferol	41.88	0.24
Radix Glycyrrhiizae	naringenin	59.29	0.21
Radix Glycyrrhiizae	(2S)-2-[4-hydroxy-3-(3-methylbut-2-enyl)phenyl]-8,8-dimethyl-2,3-ihydropyrano[2,3-f]chromen-4-one	31.79	0.72
Radix Glycyrrhiizae	shinpterocarpin	80.3	0.73
Radix Glycyrrhiizae	licochalcone a	40.79	0.29
Radix Glycyrrhiizae	quercetin	46.43	0.28
Radix Glycyrrhiizae	18beta-glycyrrhetinic acid	NA	NA
Radix Glycyrrhiizae	2,5-dihydroxymethyl-3,4-dihydroxypyrrolidine	NA	NA
Radix Glycyrrhiizae	glycycoumarin	NA	NA
Radix Glycyrrhiizae	hispidulin	NA	NA
Radix Glycyrrhiizae	methylglyoxal	NA	NA
Radix Glycyrrhiizae	corylifolinin	NA	NA
Radix Glycyrrhiizae	ferulic acid	NA	NA
Radix Glycyrrhiizae	glycyrrhizic acid	NA	NA
Radix Glycyrrhiizae	isoliquiritigenin	NA	NA
Radix Glycyrrhiizae	isoorientin	NA	NA
Radix Glycyrrhiizae	isoquercitrin	NA	NA
Radix Glycyrrhiizae	liquiritigenin	NA	NA
Radix Glycyrrhiizae	ononin	NA	NA
Radix Glycyrrhiizae	rutin	NA	NA
Radix Glycyrrhiizae	tetrahydropalmatine	NA	NA
Radix Glycyrrhiizae	umbelliferone	NA	NA
Rhizaoma Atractylodis Macrocephalae	4-ethoxycarbonyl-2-quinolone	NA	NA
Rhizaoma Atractylodis Macrocephalae	atractylenolide I	NA	NA
Rhizaoma Atractylodis Macrocephalae	atractylenolide III	NA	NA
Rhizaoma Atractylodis Macrocephalae	alpha-Amyrin	NA	NA
OB means oral bioavailability, DL means drug-likeness and NA means unknown
