# Supplementary material for: Network pharmacology and in vivo experiment-based strategy to investigate mechanisms of JingFangFuZiLiZhong formula for ulcerative colitis
Source: Ann Med. 2022 Nov 16;54(1):3219–33. doi: 10.1080/07853890.2022.2095665 (PMC9673803; doi:10.1080/07853890.2022.2095665)
Supplement: Supplemental Material [file IANN_A_2095665_SM8167.xlsx]

## Sheet: Supplement Table.1
Supplement Table.1 The primer sequences of Hub genes in rat
Hub genes	Primer sequence
STAT3	Forward	CGCCACTCTGGTGTTTCATA
	Reverse	CAGGAACTGCTTGATTCTTCG
CXCL8	Forward	CAGACAGTGGCAGGGATT
	Reverse	CTTCAGGGTCAAGGCAAG
IL6	Forward	ATGAGGTCTACTCGGCAAAC
	Reverse	TCTGACCACAGTGAGGAATG
CXCL12	Forward	CATCAGTGACGGTAAGCCAGT
	Reverse	CAACAATCTGAAGGGCACAGT
RELA	Forward	TCACCAAAGACCCACCTCA
	Reverse	GTTCAGCCTCATAGAAGCCA
TP53	Forward	ACAGCGTGGTGGTACCGTAT
	Reverse	GGAGCTGTTGCACATGTACT
EGFR	Forward	AGGAGGTGGCTGGCTATGTTCTC
	Reverse	TAGTTGGACAGGACGGCTAAGGC
PTPN11	Forward	GGTGAATGACTTCTGGCGGA
	Reverse	ACTGCCAGACGGTTCTCTCT
GAPHD	Forward	AGACAGCCGCATCTTCTTGT
	Reverse	CTTGCCGTGGGTAGAGTCAT
